# Supplementary material for: Targeted drug screening for autism based on Cav1.2 calcium ion channel
Source: PLoS One. 2025 May 29;20(5):e0324018. doi: 10.1371/journal.pone.0324018 (PMC12121787; doi:10.1371/journal.pone.0324018)
Supplement: S1 Table — (XLSX) [file pone.0324018.s001.xlsx]

## Sheet: Sheet1
ZINC ID	Binding Affinity(Kcal/mol)
ZINC000013923892	-10.2
ZINC000252641347	-9.9
ZINC000004697718	-9.9
ZINC000002685589	-9.8
ZINC000186886036	-9.8
ZINC000003057249	-9.8
ZINC000013759087	-9.7
ZINC000000082103	-9.7
ZINC000828320609	-9.7
ZINC000000268095	-9.7
