# Supplementary material for: Targeted drug screening for autism based on Cav1.2 calcium ion channel
Source: PLoS One. 2025 May 29;20(5):e0324018. doi: 10.1371/journal.pone.0324018 (PMC12121787; doi:10.1371/journal.pone.0324018)
Supplement: S2 Table — (XLSX) [file pone.0324018.s002.xlsx]

## Sheet: Sheet1
NO.	ZINC ID	SMILES	MW(g/mol)	Heavy atoms	Arom. heavy atoms	Rotatable bonds	H-bond acceptors	H-bond donors	Log Po/w	Log S (ESOL)	GI absorption	Lipinski	Synth. Accessibility	hERG inhibition	AMES	Carcinogens
1	ZINC000013923892	O=C1Nc2ccccc2/C1=N\Nc1nn2cnnc2c2ccccc12	329.32	25	19	2	5	2	1.67	Soluble	High	Yes	3	No	No	Yes
2	ZINC000252641347	Cc1ccc([N+](=O)[O-])cc1C=NNc1nnnn1-c1ccccc1	323.31	24	17	5	6	1	1.93	Moderate	High	Yes	3.06	No	Yes	Yes
3	ZINC000004697718	Cc1ccc([N+](=O)[O-])cc1/C=N/Nc1nnnn1-c1ccccc1	323.31	24	17	5	6	1	1.93	Moderate	High	Yes	3.06	No	Yes	Yes
4	ZINC000002685589	Oc1ccc2ccccc2c1/C=N/Nc1ccc2nncn2n1	304.31	23	19	3	5	2	2.16	Moderate	High	Yes	3.05	No	Yes	Yes
5	ZINC000186886036	N#C[C@@]1(NC(=O)c2ccc3c(c2)CCC(=O)N3)CCc2ccccc2C1	345.39	26	12	3	3	2	2.53	Soluble	High	Yes	2.99	No	No	Yes
6	ZINC000003057249	O=C1[C@H]2[C@H]3C=C[C@H](CC3)[C@H]2C(=O)N1/N=C/c1c(O)ccc2ccccc12	346.38	26	10	2	4	1	2.93	Moderate	High	Yes	4.05	No	Yes	Yes
7	ZINC000013759087	O=C1/C(=N\Nc2nc3ccccc3[nH]2)c2cccc3c2N1CCC3	317.34	24	15	2	3	2	2.64	Moderate	High	Yes	2.98	No	Yes	Yes
8	ZINC000000082103	Cc1cc(=O)oc2c3c(ccc12)O/C(=N\Nc1ccccc1)C3=O	320.30	24	16	2	5	1	2.89	Moderate	High	Yes	3.41	No	No	Yes
9	ZINC000828320609	O=C1Oc2ccccc2C(=O)/C1=C\N[C@@H]1CCc2ccccc2NC1=O	348.35	26	12	2	4	2	2.29	Moderate	High	Yes	3.62	No	No	No
10	ZINC000000268095	O=S(=O)(N/N=C/c1ccc2c3c(cccc13)CC2)c1ccccc1	336.41	24	16	4	3	1	3.52	Moderate	High	Yes	2.83	No	No	Yes
