# Supplementary material for: Targeted drug screening for autism based on Cav1.2 calcium ion channel
Source: PLoS One. 2025 May 29;20(5):e0324018. doi: 10.1371/journal.pone.0324018 (PMC12121787; doi:10.1371/journal.pone.0324018)
Supplement: S3 Table — (XLSX) [file pone.0324018.s003.xlsx]

## Sheet: Sheet1
Time(ps)	Pressure(bar)
0	-40.6856
2	43.2608
4	-12.1399
6	1.87759
8	18.3402
10	26.1156
12	-7.90502
14	46.8381
16	-50.6199
18	-32.6996
20	13.5602
22	-2.51101
24	3.06319
26	-25.5867
28	5.46924
30	-11.0323
32	-12.349
34	-19.1181
36	22.1809
38	-12.8926
40	29.2541
42	0.923808
44	-11.5836
46	-18.6965
48	41.7062
50	-17.2279
52	-23.5452
54	40.0523
56	-30.8709
58	42.6482
60	2.76623
62	-3.87862
64	23.4085
66	50.5
68	20.9244
70	3.60607
72	-0.27159
74	-34.579
76	-12.1115
78	-24.9371
80	50.8069
82	9.25726
84	-42.7959
86	1.5212
88	3.35698
90	-3.07926
92	-1.30417
94	4.70036
96	6.05037
98	25.3533
100	-3.30491

## Sheet: Sheet2
0	-40.6856
2	43.2608
4	-12.1399
6	1.87759
8	18.3402
10	26.1156
12	-7.90502
14	46.8381
16	-50.6199
18	-32.6996
20	13.5602
22	-2.51101
24	3.06319
26	-25.5867
28	5.46924
30	-11.0323
32	-12.349
34	-19.1181
36	22.1809
38	-12.8926
40	29.2541
42	0.923808
44	-11.5836
46	-18.6965
48	41.7062
50	-17.2279
52	-23.5452
54	40.0523
56	-30.8709
58	42.6482
60	2.76623
62	-3.87862
64	23.4085
66	50.5
68	20.9244
70	3.60607
72	-0.27159
74	-34.579
76	-12.1115
78	-24.9371
80	50.8069
82	9.25726
84	-42.7959
86	1.5212
88	3.35698
90	-3.07926
92	-1.30417
94	4.70036
96	6.05037
98	25.3533
100	-3.30491
