# Supplementary material for: Targeted drug screening for autism based on Cav1.2 calcium ion channel
Source: PLoS One. 2025 May 29;20(5):e0324018. doi: 10.1371/journal.pone.0324018 (PMC12121787; doi:10.1371/journal.pone.0324018)
Supplement: S4 Table — (XLSX) [file pone.0324018.s004.xlsx]

## Sheet: Sheet1
Time(ps)	Density(Kg/m3)
0	1021.48
2	1021.86
4	1020.52
6	1021.07
8	1021.77
10	1020.9
12	1020.74
14	1021.94
16	1020.62
18	1021.01
20	1021
22	1021.2
24	1021.36
26	1021.34
28	1021.9
30	1021.36
32	1021.54
34	1021.5
36	1021.58
38	1021.32
40	1021.51
42	1021.19
44	1021.08
46	1021.54
48	1021.67
50	1020.93
52	1021.87
54	1021.32
56	1020.98
58	1022.15
60	1021.11
62	1021.41
64	1021.56
66	1021.92
68	1021.76
70	1021.45
72	1021.39
74	1021.5
76	1021.99
78	1021.38
80	1021.55
82	1021.48
84	1020.44
86	1021.48
88	1021.37
90	1021.5
92	1021.69
94	1021.01
96	1021.63
98	1022.01
100	1021.05
