# Supplementary material for: Targeted drug screening for autism based on Cav1.2 calcium ion channel
Source: PLoS One. 2025 May 29;20(5):e0324018. doi: 10.1371/journal.pone.0324018 (PMC12121787; doi:10.1371/journal.pone.0324018)
Supplement: S5 Table — (XLSX) [file pone.0324018.s005.xlsx]

## Sheet: Sheet1
Time (ps)	Rg (nm)
0	4.99031
100	4.99005
200	4.98532
300	4.98381
400	4.98052
500	4.94444
600	4.9329
700	4.90726
800	4.91657
900	4.91233
1000	4.92656
1100	4.88712
1200	4.90116
1300	4.90618
1400	4.89197
1500	4.88478
1600	4.85857
1700	4.87211
1800	4.87459
1900	4.86769
2000	4.8663
2100	4.87359
2200	4.87385
2300	4.88575
2400	4.87817
2500	4.87521
2600	4.86557
2700	4.86645
2800	4.87524
2900	4.87817
3000	4.87235
3100	4.87804
3200	4.86385
3300	4.85905
3400	4.86638
3500	4.85455
3600	4.88046
3700	4.87706
3800	4.89917
3900	4.89407
4000	4.87359
4100	4.87741
4200	4.89095
4300	4.89764
4400	4.89298
4500	4.88972
4600	4.88551
4700	4.86751
4800	4.85994
4900	4.84589
5000	4.83187
5100	4.82961
5200	4.84022
5300	4.83886
5400	4.83867
5500	4.83819
5600	4.82906
5700	4.85337
5800	4.84151
5900	4.82231
6000	4.83642
6100	4.8461
6200	4.86438
6300	4.8564
6400	4.81524
6500	4.81801
6600	4.82232
6700	4.82487
6800	4.83196
6900	4.84596
7000	4.84118
7100	4.85226
7200	4.83559
7300	4.84189
7400	4.83587
7500	4.83438
7600	4.83526
7700	4.83195
7800	4.82935
7900	4.83441
8000	4.84596
8100	4.86057
8200	4.83774
8300	4.8371
8400	4.84232
8500	4.85248
8600	4.84731
8700	4.85865
8800	4.85609
8900	4.8655
9000	4.85868
9100	4.84087
9200	4.83268
9300	4.82648
9400	4.83752
9500	4.83198
9600	4.82373
9700	4.81647
9800	4.81701
9900	4.82606
10000	4.81228
10100	4.79649
10200	4.77376
10300	4.77506
10400	4.76456
10500	4.75678
10600	4.75807
10700	4.76547
10800	4.77739
10900	4.7749
11000	4.78259
11100	4.77562
11200	4.77176
11300	4.76965
11400	4.76141
11500	4.7521
11600	4.75464
11700	4.74734
11800	4.74381
11900	4.74728
12000	4.75179
12100	4.73369
12200	4.74019
12300	4.74031
12400	4.74056
12500	4.74734
12600	4.75605
12700	4.7478
12800	4.76639
12900	4.77521
13000	4.79042
13100	4.77938
13200	4.76752
13300	4.76667
13400	4.77178
13500	4.75678
13600	4.75616
13700	4.73789
13800	4.7431
13900	4.71732
14000	4.73145
14100	4.73492
14200	4.73307
14300	4.73065
14400	4.76951
14500	4.77243
14600	4.77642
14700	4.76619
14800	4.76317
14900	4.7487
15000	4.74312
15100	4.74999
15200	4.7537
15300	4.76474
15400	4.76411
15500	4.76733
15600	4.76644
15700	4.74095
15800	4.7463
15900	4.74675
16000	4.73862
16100	4.75923
16200	4.74067
16300	4.75114
16400	4.74509
16500	4.74199
16600	4.73993
16700	4.7303
16800	4.74962
16900	4.7622
17000	4.75808
17100	4.76115
17200	4.76411
17300	4.76064
17400	4.75266
17500	4.75748
17600	4.76112
17700	4.76561
17800	4.76105
17900	4.76199
18000	4.7788
18100	4.78312
18200	4.77707
18300	4.79382
18400	4.77971
18500	4.77202
18600	4.7705
18700	4.78369
18800	4.78196
18900	4.76475
19000	4.7715
19100	4.77815
19200	4.77941
19300	4.75866
19400	4.7665
19500	4.77262
19600	4.77676
19700	4.76406
19800	4.77058
19900	4.77868
20000	4.78947
20100	4.80158
20200	4.79562
20300	4.78213
20400	4.76365
20500	4.7556
20600	4.74541
20700	4.77063
20800	4.7621
20900	4.75425
21000	4.75835
21100	4.7497
21200	4.74261
21300	4.73062
21400	4.72677
21500	4.7504
21600	4.74773
21700	4.7471
21800	4.75723
21900	4.74997
22000	4.74413
22100	4.74553
22200	4.7369
22300	4.74421
22400	4.73675
22500	4.74283
22600	4.74013
22700	4.74969
22800	4.75085
22900	4.75295
23000	4.75967
23100	4.74708
23200	4.7538
23300	4.7556
23400	4.7635
23500	4.76348
23600	4.77358
23700	4.75708
23800	4.7716
23900	4.76645
24000	4.75522
24100	4.75534
24200	4.77369
24300	4.76189
24400	4.76077
24500	4.77106
24600	4.76059
24700	4.76193
24800	4.75408
24900	4.77705
25000	4.77691
25100	4.76567
25200	4.77456
25300	4.79145
25400	4.78003
25500	4.79424
25600	4.7821
25700	4.79151
25800	4.79253
25900	4.78908
26000	4.78454
26100	4.78852
26200	4.78888
26300	4.78435
26400	4.78707
26500	4.79879
26600	4.79691
26700	4.79369
26800	4.80298
26900	4.812
27000	4.82142
27100	4.79973
27200	4.81281
27300	4.8201
27400	4.81375
27500	4.81863
27600	4.80504
27700	4.8033
27800	4.79337
27900	4.77541
28000	4.78862
28100	4.79789
28200	4.7857
28300	4.79972
28400	4.81536
28500	4.81237
28600	4.80539
28700	4.81798
28800	4.81876
28900	4.80823
29000	4.80753
29100	4.79364
29200	4.78935
29300	4.77409
29400	4.78602
29500	4.774
29600	4.79228
29700	4.80114
29800	4.79176
29900	4.80479
30000	4.79917
30100	4.79845
30200	4.79078
30300	4.80099
30400	4.80302
30500	4.82215
30600	4.80225
30700	4.79875
30800	4.7965
30900	4.78586
31000	4.78727
31100	4.80194
31200	4.79999
31300	4.79953
31400	4.80357
31500	4.78557
31600	4.81088
31700	4.80802
31800	4.81761
31900	4.80295
32000	4.79162
32100	4.79197
32200	4.77538
32300	4.78987
32400	4.78441
32500	4.76815
32600	4.78093
32700	4.80302
32800	4.82072
32900	4.80359
33000	4.78888
33100	4.80046
33200	4.79894
33300	4.81737
33400	4.81903
33500	4.80134
33600	4.80827
33700	4.79819
33800	4.79951
33900	4.7822
34000	4.8015
34100	4.7819
34200	4.78622
34300	4.7817
34400	4.77699
34500	4.80044
34600	4.80139
34700	4.82193
34800	4.82365
34900	4.83948
35000	4.82525
35100	4.82084
35200	4.81351
35300	4.79895
35400	4.80126
35500	4.79605
35600	4.78711
35700	4.79107
35800	4.7781
35900	4.78998
36000	4.78033
36100	4.77994
36200	4.76499
36300	4.77812
36400	4.76119
36500	4.75637
36600	4.75796
36700	4.76457
36800	4.76502
36900	4.7631
37000	4.78001
37100	4.76978
37200	4.75813
37300	4.76115
37400	4.75245
37500	4.76003
37600	4.76514
37700	4.74659
37800	4.7445
37900	4.75709
38000	4.74879
38100	4.76835
38200	4.75341
38300	4.75411
38400	4.73591
38500	4.74758
38600	4.75113
38700	4.72289
38800	4.73173
38900	4.75393
39000	4.75694
39100	4.7654
39200	4.76501
39300	4.7519
39400	4.7604
39500	4.74941
39600	4.755
39700	4.76803
39800	4.77067
39900	4.76857
40000	4.76101
40100	4.7486
40200	4.74853
40300	4.74895
40400	4.751
40500	4.75591
40600	4.74711
40700	4.75829
40800	4.77784
40900	4.77182
41000	4.76966
41100	4.78238
41200	4.77329
41300	4.76745
41400	4.77307
41500	4.76981
41600	4.76348
41700	4.75884
41800	4.75605
41900	4.73982
42000	4.76034
42100	4.75768
42200	4.75845
42300	4.7809
42400	4.76874
42500	4.75816
42600	4.75721
42700	4.75698
42800	4.75303
42900	4.76916
43000	4.74296
43100	4.75085
43200	4.76231
43300	4.76971
43400	4.78254
43500	4.77428
43600	4.77733
43700	4.75907
43800	4.76015
43900	4.74897
44000	4.766
44100	4.7625
44200	4.76061
44300	4.74449
44400	4.73005
44500	4.73339
44600	4.75525
44700	4.73788
44800	4.7406
44900	4.74068
45000	4.73225
45100	4.73469
45200	4.73279
45300	4.75253
45400	4.74455
45500	4.74077
45600	4.73222
45700	4.72958
45800	4.72881
45900	4.72214
46000	4.73138
46100	4.72157
46200	4.72531
46300	4.72054
46400	4.72469
46500	4.74846
46600	4.74615
46700	4.7422
46800	4.75547
46900	4.74244
47000	4.73604
47100	4.72215
47200	4.72279
47300	4.71267
47400	4.72052
47500	4.70353
47600	4.71083
47700	4.70072
47800	4.71055
47900	4.71191
48000	4.72332
48100	4.73314
48200	4.74306
48300	4.73212
48400	4.72799
48500	4.73099
48600	4.73419
48700	4.73523
48800	4.72942
48900	4.73144
49000	4.73245
49100	4.72786
49200	4.728
49300	4.73526
49400	4.73722
49500	4.7362
49600	4.72597
49700	4.73162
49800	4.73437
49900	4.70962
50000	4.70954
50100	4.71103
50200	4.7013
50300	4.71176
50400	4.70785
50500	4.70051
50600	4.70118
50700	4.70543
50800	4.7202
50900	4.71023
51000	4.71301
51100	4.70384
51200	4.6975
51300	4.69195
51400	4.70937
51500	4.69007
51600	4.69458
51700	4.69776
51800	4.69105
51900	4.7005
52000	4.70523
52100	4.68912
52200	4.67264
52300	4.67585
52400	4.69097
52500	4.68763
52600	4.67826
52700	4.71335
52800	4.69511
52900	4.69615
53000	4.68785
53100	4.70248
53200	4.69532
53300	4.69388
53400	4.70059
53500	4.71075
53600	4.69486
53700	4.70023
53800	4.69923
53900	4.67104
54000	4.68423
54100	4.68799
54200	4.67452
54300	4.67672
54400	4.66867
54500	4.68589
54600	4.69255
54700	4.69164
54800	4.67482
54900	4.68049
55000	4.66408
55100	4.68264
55200	4.65838
55300	4.66884
55400	4.67345
55500	4.67004
55600	4.68602
55700	4.70221
55800	4.69532
55900	4.68222
56000	4.69569
56100	4.69159
56200	4.67682
56300	4.71156
56400	4.70774
56500	4.70852
56600	4.71283
56700	4.71572
56800	4.71999
56900	4.70438
57000	4.70486
57100	4.70654
57200	4.71362
57300	4.69933
57400	4.72178
57500	4.70575
57600	4.70075
57700	4.69274
57800	4.67957
57900	4.67438
58000	4.69768
58100	4.68739
58200	4.67443
58300	4.6751
58400	4.6993
58500	4.69214
58600	4.70116
58700	4.70896
58800	4.70062
58900	4.7015
59000	4.6937
59100	4.70657
59200	4.68864
59300	4.6942
59400	4.70316
59500	4.69532
59600	4.68501
59700	4.69147
59800	4.70393
59900	4.68392
60000	4.68331
60100	4.69028
60200	4.68915
60300	4.68161
60400	4.68195
60500	4.6853
60600	4.68282
60700	4.68062
60800	4.68334
60900	4.67851
61000	4.68501
61100	4.68625
61200	4.68396
61300	4.68332
61400	4.68445
61500	4.68752
61600	4.68097
61700	4.68078
61800	4.68175
61900	4.69498
62000	4.70184
62100	4.70398
62200	4.69699
62300	4.67651
62400	4.67638
62500	4.6889
62600	4.68656
62700	4.70241
62800	4.69584
62900	4.71202
63000	4.69585
63100	4.69739
63200	4.70005
63300	4.6985
63400	4.70071
63500	4.69742
63600	4.70712
63700	4.71312
63800	4.68183
63900	4.70327
64000	4.68917
64100	4.67784
64200	4.6924
64300	4.67629
64400	4.68062
64500	4.69666
64600	4.69212
64700	4.67963
64800	4.66757
64900	4.66527
65000	4.67992
65100	4.67516
65200	4.6769
65300	4.67492
65400	4.67139
65500	4.66578
65600	4.67114
65700	4.66739
65800	4.68214
65900	4.68643
66000	4.68759
66100	4.68715
66200	4.69634
66300	4.70616
66400	4.69404
66500	4.68462
66600	4.67504
66700	4.66695
66800	4.67291
66900	4.67443
67000	4.6589
67100	4.66352
67200	4.67468
67300	4.67913
67400	4.67197
67500	4.6845
67600	4.67342
67700	4.68182
67800	4.68609
67900	4.67758
68000	4.6961
68100	4.69491
68200	4.69331
68300	4.68986
68400	4.69164
68500	4.71231
68600	4.68723
68700	4.68836
68800	4.69527
68900	4.69233
69000	4.70472
69100	4.71684
69200	4.69805
69300	4.68074
69400	4.67951
69500	4.67924
69600	4.66675
69700	4.65751
69800	4.66595
69900	4.6601
70000	4.66707
70100	4.66428
70200	4.66932
70300	4.66091
70400	4.68772
70500	4.69836
70600	4.70298
70700	4.70095
70800	4.70767
70900	4.70528
71000	4.69569
71100	4.69826
71200	4.68391
71300	4.69873
71400	4.72585
71500	4.69576
71600	4.69775
71700	4.68846
71800	4.68181
71900	4.67214
72000	4.66585
72100	4.67965
72200	4.68501
72300	4.68369
72400	4.66241
72500	4.67001
72600	4.65038
72700	4.65569
72800	4.67272
72900	4.6704
73000	4.67197
73100	4.68098
73200	4.69468
73300	4.70353
73400	4.68973
73500	4.71327
73600	4.72222
73700	4.71798
73800	4.70967
73900	4.73083
74000	4.72005
74100	4.75305
74200	4.78565
74300	4.81461
74400	4.78014
74500	4.75752
74600	4.77919
74700	4.77398
74800	4.77939
74900	4.77272
75000	4.75367
75100	4.78598
75200	4.7821
75300	4.7802
75400	4.77323
75500	4.76814
75600	4.75763
75700	4.75352
75800	4.75003
75900	4.74893
76000	4.75807
76100	4.74495
76200	4.75873
76300	4.75334
76400	4.759
76500	4.7258
76600	4.73569
76700	4.72236
76800	4.72529
76900	4.73798
77000	4.74727
77100	4.73021
77200	4.73236
77300	4.74452
77400	4.74858
77500	4.74897
77600	4.74507
77700	4.73843
77800	4.73212
77900	4.75058
78000	4.75085
78100	4.74204
78200	4.73528
78300	4.72676
78400	4.73688
78500	4.72566
78600	4.70518
78700	4.71611
78800	4.72868
78900	4.72626
79000	4.72902
79100	4.7296
79200	4.73538
79300	4.72882
79400	4.74449
79500	4.74225
79600	4.75966
79700	4.76279
79800	4.75826
79900	4.76356
80000	4.75717
80100	4.74893
80200	4.74781
80300	4.765
80400	4.7641
80500	4.7616
80600	4.75359
80700	4.75437
80800	4.74742
80900	4.74831
81000	4.7528
81100	4.76827
81200	4.77647
81300	4.76883
81400	4.77548
81500	4.76128
81600	4.75389
81700	4.75459
81800	4.72614
81900	4.72854
82000	4.72615
82100	4.73195
82200	4.74665
82300	4.732
82400	4.73568
82500	4.73124
82600	4.73811
82700	4.73135
82800	4.74515
82900	4.73979
83000	4.75136
83100	4.73641
83200	4.73621
83300	4.73225
83400	4.74172
83500	4.72774
83600	4.74038
83700	4.75805
83800	4.75223
83900	4.76556
84000	4.74781
84100	4.75752
84200	4.76354
84300	4.75755
84400	4.75314
84500	4.78175
84600	4.74759
84700	4.76049
84800	4.77252
84900	4.77295
85000	4.78178
85100	4.80229
85200	4.78152
85300	4.79064
85400	4.77613
85500	4.772
85600	4.77065
85700	4.75345
85800	4.75618
85900	4.77184
86000	4.78144
86100	4.76681
86200	4.80636
86300	4.78811
86400	4.77597
86500	4.78397
86600	4.79596
86700	4.79627
86800	4.79464
86900	4.77104
87000	4.75385
87100	4.75981
87200	4.74132
87300	4.74529
87400	4.72556
87500	4.7165
87600	4.72386
87700	4.73257
87800	4.73136
87900	4.74115
88000	4.73295
88100	4.7369
88200	4.73526
88300	4.7483
88400	4.72592
88500	4.75644
88600	4.73751
88700	4.73611
88800	4.73517
88900	4.73993
89000	4.73984
89100	4.75141
89200	4.74703
89300	4.73648
89400	4.74115
89500	4.74813
89600	4.73662
89700	4.76178
89800	4.76239
89900	4.77703
90000	4.7695
90100	4.76975
90200	4.76442
90300	4.74784
90400	4.75266
90500	4.76779
90600	4.76973
90700	4.77821
90800	4.80035
90900	4.80845
91000	4.81593
91100	4.79681
91200	4.78695
91300	4.78878
91400	4.78423
91500	4.78528
91600	4.78373
91700	4.77817
91800	4.78566
91900	4.79431
92000	4.77389
92100	4.79596
92200	4.79426
92300	4.79285
92400	4.77726
92500	4.79394
92600	4.76737
92700	4.76054
92800	4.76739
92900	4.76695
93000	4.76426
93100	4.77486
93200	4.7729
93300	4.77042
93400	4.77353
93500	4.75894
93600	4.76368
93700	4.76389
93800	4.76195
93900	4.77235
94000	4.78112
94100	4.79598
94200	4.79068
94300	4.78205
94400	4.78789
94500	4.77899
94600	4.79439
94700	4.77707
94800	4.77091
94900	4.76248
95000	4.76867
95100	4.78074
95200	4.7599
95300	4.77576
95400	4.77639
95500	4.76096
95600	4.75144
95700	4.74834
95800	4.75862
95900	4.78887
96000	4.76853
96100	4.77715
96200	4.77261
96300	4.75789
96400	4.74587
96500	4.73026
96600	4.72569
96700	4.71097
96800	4.72384
96900	4.75795
97000	4.75042
97100	4.74209
97200	4.75635
97300	4.75123
97400	4.76157
97500	4.75132
97600	4.73927
97700	4.73487
97800	4.72843
97900	4.72694
98000	4.73384
98100	4.73717
98200	4.73008
98300	4.74898
98400	4.72382
98500	4.73571
98600	4.74594
98700	4.76165
98800	4.7588
98900	4.77257
99000	4.76559
99100	4.76694
99200	4.75865
99300	4.73978
99400	4.77682
99500	4.75429
99600	4.75804
99700	4.76572
99800	4.78268
99900	4.78235
100000	4.77147
